# Supplementary material for: Metagenomic Sequencing for Identification of Xylella fastidiosa from Leaf Samples
Source: mSystems. 2021 Oct 26;6(5):e00591-21. doi: 10.1128/mSystems.00591-21 (PMC8547472; doi:10.1128/mSystems.00591-21)
Supplement: TABLE S1 [file msystems.00591-21-s0005.xlsx]

## Sheet: Table S1
Table S1. List of all NCBI entries used to create the database for Kraken2 and Bbsplit
Database	Organism Name	Strain	BioSample	BioProject
Xylella	Xylella fastidiosa	B111	SAMN03216857	PRJNA268224
	Xylella fastidiosa	XRB	SAMN03217286	PRJNA268232
	Xylella fastidiosa subsp. fastidiosa	3124	SAMN03166214	PRJNA266562
	Xylella fastidiosa subsp. fastidiosa	ATCC 35879	SAMN12837460	PRJNA574207
	Xylella fastidiosa subsp. fastidiosa	CCPM1	SAMN08537146	PRJNA433735
	Xylella fastidiosa subsp. fastidiosa	CFBP8073	SAMN04075659	PRJNA295547
	Xylella fastidiosa subsp. fastidiosa	DSM 10026	SAMN05660380	PRJEB18221
	Xylella fastidiosa subsp. fastidiosa	Fb7	SAMN03154693	PRJNA266022
	Xylella fastidiosa subsp. fastidiosa	Hib4	SAMN03173341	PRJNA266708
	Xylella fastidiosa subsp. fastidiosa	NOB1	SAMN14675132	PRJNA627531
	Xylella fastidiosa subsp. fastidiosa	OK3	SAMN14675133	PRJNA627531
	Xylella fastidiosa subsp. fastidiosa	Temecula1Star	SAMN08537139	PRJNA433735
	Xylella fastidiosa subsp. fastidiosa	VB11	SAMN14675134	PRJNA627531
	Xylella fastidiosa subsp. fastidiosa	WM1-1	SAMN08537137	PRJNA433735
	Xylella fastidiosa subsp. fastidiosa	EB92.1	SAMN02471770	PRJNA61791
	Xylella fastidiosa subsp. fastidiosa	M23	SAMN02598408	PRJNA18457
	Xylella fastidiosa subsp. fastidiosa	Bakersfield-1	SAMN11914553	PRJNA545724
	Xylella fastidiosa subsp. fastidiosa	CFBP7969	SAMN07998892	PRJNA417584
	Xylella fastidiosa subsp. fastidiosa	CFBP7970	SAMN07998897	PRJNA417585
	Xylella fastidiosa subsp. fastidiosa	CFBP8071	SAMN07998881	PRJNA417582
	Xylella fastidiosa subsp. fastidiosa	CFBP8082	SAMN07999361	PRJNA417587
	Xylella fastidiosa subsp. fastidiosa	CFBP8351	SAMN07999362	PRJNA417588
	Xylella fastidiosa subsp. fastidiosa	GV156	SAMN12541645	PRJNA559432
	Xylella fastidiosa subsp. fastidiosa	GV230	SAMN15783671	PRJNA656404
	Xylella fastidiosa subsp. fastidiosa	IVIA5235	SAMN09925804	PRJNA488161
	Xylella fastidiosa subsp. fastidiosa	Stag's Leap	SAMN04485942	PRJNA311586
	Xylella fastidiosa subsp. fastidiosa	TPD3	SAMN12097273	PRJNA549761
	Xylella fastidiosa subsp. fastidiosa	TPD4	SAMN12097274	PRJNA549761
	Xylella fastidiosa subsp. fastidiosa	XYL1732	SAMN09767243	PRJNA484624
	Xylella fastidiosa subsp. Fastidiosa	GB514	SAMN02603754	PRJNA49399
	Xylella fastidiosa subsp. Fastidiosa	Mus-1	SAMN02343735	PRJNA217688
	Xylella fastidiosa subsp. multiplex	AlmaEM3	SAMN08537149	PRJNA433735
	Xylella fastidiosa subsp. multiplex	BB01	SAMN05982167	PRJNA352544
	Xylella fastidiosa subsp. multiplex	BB08-1	SAMN08537148	PRJNA433735
	Xylella fastidiosa subsp. multiplex	BBI64	SAMN08537147	PRJNA433735
	Xylella fastidiosa subsp. multiplex	sycamore Sy-VA	SAMN02709772	PRJNA242875
	Xylella fastidiosa subsp. multiplex	Dixon	SAMN02441075	PRJNA260
	Xylella fastidiosa subsp. multiplex	M12	SAMN02598402	PRJNA17823
	Xylella fastidiosa subsp. multiplex	CFBP8078	SAMN07999164	PRJNA417586
	Xylella fastidiosa subsp. multiplex	CFBP8416	SAMN04546448	PRJNA314983
	Xylella fastidiosa subsp. multiplex	CFBP8417	SAMN04546482	PRJNA314984
	Xylella fastidiosa subsp. multiplex	CFBP8418	SAMN04546487	PRJNA314986
	Xylella fastidiosa subsp. multiplex	ESVL	SAMN09703576	PRJNA482360
	Xylella fastidiosa subsp. multiplex	Fillmore	SAMN14680500	PRJNA627683
	Xylella fastidiosa subsp. multiplex	IVIA5901	SAMN09703973	PRJNA482385
	Xylella fastidiosa subsp. multiplex	LM10	SAMN14680501	PRJNA627683
	Xylella fastidiosa subsp. multiplex	RAAR14 plum327	SAMN11936157	PRJNA545878
	Xylella fastidiosa subsp. multiplex	RAAR6 Butte	SAMN11936022	PRJNA545878
	Xylella fastidiosa subsp. multiplex	RH1	SAMN14680502	PRJNA627683
	Xylella fastidiosa subsp. multiplex	TOS14	SAMN11104922	PRJNA526615
	Xylella fastidiosa subsp. multiplex	TOS4	SAMN11104854	PRJNA526615
	Xylella fastidiosa subsp. multiplex	TOS5	SAMN11104883	PRJNA526615
	Xylella fastidiosa subsp. multiplex	XYL1966/18	SAMN14052500	PRJNA605223
	Xylella fastidiosa subsp. multiplex	ATCC 35871	SAMN02441559	PRJNA183054
	Xylella fastidiosa subsp. multiplex	Griffin-1	SAMN02472062	PRJNA207361
	Xylella fastidiosa subsp. pauca	CoDiRO	SAMN03247589	PRJNA269016
	Xylella fastidiosa subsp. pauca	COF0324	SAMN03862122	PRJNA257008
	Xylella fastidiosa subsp. pauca	COF0407	SAMN03862125	PRJNA257008
	Xylella fastidiosa subsp. pauca	CVC0251	SAMN03862120	PRJNA257008
	Xylella fastidiosa subsp. pauca	CVC0256	SAMN03862121	PRJNA257008
	Xylella fastidiosa subsp. pauca	J1a12	SAMN03166204	PRJNA236207
	Xylella fastidiosa subsp. pauca	OLS0478	SAMN03862124	PRJNA257008
	Xylella fastidiosa subsp. pauca	OLS0479	SAMN03862123	PRJNA257008
	Xylella fastidiosa subsp. pauca	Pr8x	SAMN03166213	PRJNA266561
	Xylella fastidiosa subsp. pauca	Salento-1	SAMN05429913	PRJNA330904
	Xylella fastidiosa subsp. pauca	Salento-2	SAMN05429914	PRJNA330904
	Xylella fastidiosa subsp. pauca	32	SAMN02471372	PRJNA171052
	Xylella fastidiosa subsp. pauca	6c	SAMN02471371	PRJNA170939
	Xylella fastidiosa subsp. pauca	9a5c	SAMN02603773	PRJNA271
	Xylella fastidiosa subsp. pauca	CFBP8072	SAMN04075656	PRJNA295541
	Xylella fastidiosa subsp. pauca	De Donno	SAMN06765826	PRJNA383475
	Xylella fastidiosa subsp. pauca	PD7202	SAMN10499946	PRJNA433735
	Xylella fastidiosa subsp. pauca	PD7211	SAMN10499944	PRJNA433735
	Xylella fastidiosa subsp. Pauca	11399	SAMN02786837	PRJNA233654
	Xylella fastidiosa subsp. sandyi	CO33	SAMN04100274	PRJNA296551
	Xylella fastidiosa subsp. sandyi	CFBP8356	SAMN07999364	PRJNA417589
	Xylella fastidiosa subsp. sandyi	Ann-1	SAMN03081476	PRJNA179546
	Xylella fastidiosa subsp.morus	Mul-MD	SAMN02630185	PRJNA219739
	Xylella fastidiosa subsp.morus	MUL0034	SAMN03081485	PRJNA217686
	Xylella taiwanensis	PLS229	SAMN02570451	PRJNA234286
	Xylella taiwanensis	PLS244	SAMN12541662	PRJNA286108
Xanthomonas	Xanthomonas prunicola	CFBP8355	SAMN08032457	PRJNA418723
	Xanthomonas arboricola	CFBP6825	SAMN12024076	PRJNA547336
	Xanthomonas arboricola pv. populi	CFBP3123	SAMN05559870	PRJNA338529
	Xanthomonas arboricola	MEU_M1	SAMN08285355	PRJNA417489
	Xanthomonas arboricola pv. juglandis	3	SAMEA7068332	PRJEB39139
	Xanthomonas arboricola pv. celebensis	Xac_NCPPB1630.fna	SAMN02854337	PRJNA252657
	Xanthomonas sacchari	CFBP4641	SAMN05560313	PRJNA338646
	Xanthomonas albilineans	Xa_FJ1	SAMN12905433	PRJNA575611
	Xanthomonas hyacinthi	CFBP1156	SAMN12660098	PRJNA562936
	Xanthomonas theicola	CFBP4691	SAMN14114378	PRJNA606814
E.coli	Escherichia coli	Ecoli_K12.fna	SAMN02604091	PRJNA57779
	#Organism Name	Accession
Plastid + 18S	Vitis berlandieri x Vitis rupestris cultivar 99 Richter 18S ribosomal RNA gene	AF321269
	Quercus suber 26S large subunit ribosomal RNA gene	AY428812
	Setaria viridis cultivar ME034v chromosome 7	CP050801
	Carpinus viminea chromosome 2	CP054668
	Carpinus viminea chromosome 7	CP054673
	Quercus ilex subsp. rotundifolia 18S ribosomal RNA gene	FJ656205
	Quercus ilex intergenic spacer and partial 5S rRNA gene	FM243651
	Polygala planellasi voucher MO:Plowman & al. 9438 18S ribosomal RNA gene	GQ889000
	Quercus suber isolate EE4_09A_QUESUB 18S ribosomal RNA gene	GU476438
	heat mitochondrial small subunit (18S) rRNA gene (complete)	K01229W
	Olea europaea isolate 94634_B retrotransposon copia-type	KM577400
	Uncultured eukaryote clone ContDietSalivaITS2OTU92 5.8S ribosomal RNA gene	KY932488
	lea europaea 18S ribosomal RNA gene	L49289O
	Hordeum vulgare subsp. vulgare genome assembly	LR722623
	Quercus palustris 18S ribosomal RNA gene	MF360746
	Hordeum vulgare voucher CCDB-18290-H06 5.8S ribosomal RNA gene	MG216424
	Trigonobalanus verticillata voucher Chase 595 (K) 26S ribosomal RNA gene	MG431202
	Elymus repens 18S ribosomal RNA gene	MH500773
	Polygala myrtifolia voucher Polygala_myrtifolia tRNA-Lys (trnK-UUU) gene	MK986525
	Quercus coccinea chloroplast	MN308055
	Thesium chinense voucher Z. D. Chen 2065 small subunit ribosomal RNA gene	MN514060
	Bidens hillebrandiana subsp. hillebrandiana isolate S14 external transcribed spacer	MN535794
	Vitis vinifera chloroplast	MN561034
	Brassica oleracea var. italica cultivar 2001B chloroplast	MN649876
	Festuca sicula isolate Vsicu2 small subunit ribosomal RNA gene	MT145310
	1 Arabidopsis thaliana chloroplast	NC_000932
