# Supplementary material for: Metagenomic Sequencing for Identification of Xylella fastidiosa from Leaf Samples
Source: mSystems. 2021 Oct 26;6(5):e00591-21. doi: 10.1128/mSystems.00591-21 (PMC8547472; doi:10.1128/mSystems.00591-21)
Supplement: TABLE S3 [file msystems.00591-21-s0007.xlsx]

## Sheet: Table S3
Table S3. MLST-related genes profile for all sequenced samples. All samples were compared to the available MLST alleles sequences from PubMLST website. BLASTn was used for comparisons.
Category	Sample name	MLST genes							Sequence type (ST)
		cysG	gltT	leuA	malF	nuoL	holC	petC
in-silico sample	Spiked 0.5						1
in-silico sample	Spiked 0.9						1
in-silico sample	Spiked 1		1				1
in-silico sample	Spiked 1.2		1				1	1
in-silico sample	Spiked 2.4		1	1			1	1
										Xff CFBP7970	Xff GV230	Xff ATCC35879	Xfm CFBP8418	Xfm CFBP8417	Xfm Dixon
Positive control	Xff CFBP 7970 iSeq 100	1	1	1	4	1	1	1	2	52	112	124	38718	39125	38946
Positive control	Xfm CFBP 8418 iSeq 100	3	3	3	3	3	3	3	6	39647	39867	39517	30	37	78
Artificial inoculation	Xff CFBP 7970_1e7	1	1	1	4	1		1
Artificial inoculation	Xff CFBP 7970_1e8	1	1	1	4	1	1	1	2
Artificial inoculation	Xff CFBP 7970 + Xfm CFBP 8418	3	3	3	3	3	3	3	6
Artificial inoculation	Xfm CFBP 8418_1e7	3	3	3	3	3	3	3	6
										Xfm TOS14	Xfm TOS4	Xfm TOS5
Isolated bacteria	IT_1-Ra	3	3	5	5	21	3	3	87	93	72	85
Isolated bacteria	IT_2-Ra	3	3	5	5	21	3	3	87	74	58	64
Isolated bacteria	IT_3-Ra	3	3	5	5	21	3	3	87	79	51	58
Isolated bacteria	IT_1-Sj	3	3	5	5	21	3	3	87	92	74	87
Isolated bacteria	IT_1-Pd	3	3	5	5	21	3	3	87	57	51	54
Isolated bacteria	IT_1-Pm	3	3	5	5	21	3	3	87	89	79	81
Naturally infected sample	US_2-Vv (MiSeq)	33			5
Naturally infected sample	US_3-Vv	1	1			1		1
Naturally infected sample	FR_2-Oe					16		6
Naturally infected sample	IT_2-Pm		3	3		21	3	3
Naturally infected sample	IT_3-Pm (iSeq100)						3
Naturally infected sample	IT_3-Pm (MiSeq)		3	5	5			3
