# Supplementary material for: Metagenomic Sequencing for Identification of Xylella fastidiosa from Leaf Samples
Source: mSystems. 2021 Oct 26;6(5):e00591-21. doi: 10.1128/mSystems.00591-21 (PMC8547472; doi:10.1128/mSystems.00591-21)
Supplement: TABLE S4 [file msystems.00591-21-s0008.xlsx]

## Sheet: Table S4
Table S4. Predicted Virulence-related genes for all sequenced samples. Virulence genes were predicted using BLASTx. The virulence proteins were obtained for the M12 and M23 genomes
Category	Sample name	Xff																	Xfm
		gumB	gumC	gumD	gumE	hema_2	pgl	pilB	pilM	pilQ	pilT	pilV	pilW	rpfC	rpfE	rpfF	rpfG	tolC	gumB	gumC	gumD	gumE	hema_2	pgl	pilB	pilM	pilQ	pilT	pilV	pilW	rpfC	rpfE	rpfF	rpfG	tolC
in-silico sample	Spiked 0.2	32.432	100			100	100				24	44.444	100	33.333		100	34.884		32.432	98.765			100	100				24	40.741	98.551	33.333		100	34.884
in-silico sample	Spiked 0.5	32.432	100	98.611		100	100	45.588	40.741	42.308	53.846	44.444	100	100	98.529	100	100		32.432	98.765	98.611		100	98.969	45.588	40.741	42.308	53.846	40.741	98.864	100	100	100	100
in-silico sample	Spiked 0.9	32.432	100	100	100	100	100	45.588	98.684	42.308	53.846		100	100	98.529	100	100	47.368	32.432	98.718	98.684	94.595	100	98.969	45.588	98.684	42.308	53.846		98.901	100	100	100	100	47.368
in-silico sample	Spiked 1		100	100	100	100	100	55.556	98.684	42.308	53.846		100	100	98.529	100	100	47.368		98.718	98.684	94.595	100	98.969	55.556	98.684	42.308	53.846		98.901	100	100	100	100	47.368
in-silico sample	Spiked 1.2	44.444	100	100	100	100	99.582	55.556	98.684	36	53.846	65	100	100	98.529	100	100	47.368	44.444	98.718	98.684	94.595	100	98.745	55.556	98.684	36	53.846	55	98.901	99.512	100	100	100	47.368
in-silico sample	Spiked 2.4	100	100	100	100	100	100	100	100	100	100	100	100	100	97.845	100	100	98.571	100	100	99.286	96.622	100	99.163	100	100	100	100	93.701	98.901	99.548	100	100	100	97.857
Positive control	CFBP7970 iSeq 100	100	100	100	100	100	100	100	100	100	100	100	100	100	96.405	100	100	100	99.569	98.927	99.174	96.462	100	99.163	99.133	99.425	99.204	100	94.969	98.513	98.047	97.386	97.586	98.438	99.115
Positive control	CFBP8418 iSeq 100	99.569	98.927	99.174	96.462	100	99.163	99.307	99.425	99.353	100	94.969	98.513	98.047	95.752	97.586	98.438	99.115	100	100	100	100	100	100	99.827	100	100	100	100	100	100	100	100	100	100
Artificial inoculation	Xff CFBP7970 1e4					42.424					97.101												27.778				40.909	97.101
Artificial inoculation	Xff CFBP 7970 1e5			38.71		100	72.727	66.667			66.667			38.462							38.71		93.506	72.727	66.667			66.667			38.462
Artificial inoculation	Xff CFBP 7970 1e6	48.148	55.556	100	45.833	100	28.261	100	100	97.849	53.03	43.478	100	100	28.571		68.75	33.75	44.444	55.556	98.462	45.833	98.837	28.261	100	98.913	96.774	53.03	39.286	97.59	98.551	40.741		68.75	33.75
Artificial inoculation	Xff CFBP 7970 1e7	100	99.572	100	100	100	100	100	100	100	100	100	100	100	95.652	99.655	100	100	99.517	98.498	99.174	96.462	94.737	99.163	99.133	99.425	98.83	100	100	98.513	98.866	99.275	97.241	100	99.645
Artificial inoculation	Xff CFBP7970 1e8	100	100	100	100	100	100	100	100	100	100	100	100	100	96.405	100	100	100	99.569	98.927	99.174	96.462	95.322	99.163	99.133	99.425	99.204	100	94.969	98.513	98.047	97.386	97.586	98.438	99.115
Artificial inoculation	Xff CFBP7970 + Xfm CFBP8418	99.569	98.927	99.174	96.462	100	99.163	100	99.425	99.035	100	94.969	98.513	98.047	95.752	97.586	98.438	99.115	100	100	100	100	100	100	99.827	100	100	100	100	100	100	100	100	100	100
Artificial inoculation	Xfm CFBP 8418_1e7	99.569	98.927	99.174	96.462	100	99.163	99.307	99.425	99.353	100	94.969	98.513	98.047	95.752	97.586	98.438	99.115	100	100	100	100	100	100	99.827	100	100	100	100	100	100	100	100	100	100
Isolated bacteria	IT 1-Ra	99.569	98.927	99.174	96.226	95.779	99.163	99.133	99.425	99.204	100	94.34	98.513	98.047	96.078	97.586	98.177	99.115	100	100	100	99.764	100	100	100	100	100	100	99.371	100	99.861	99.673	100	99.74	100
Isolated bacteria	IT2-Ra	99.569	98.927	99.174	96.226	97.645	99.163	99.133	99.425	99.204	100	94.34	98.513	98.047	96.078	97.586	98.177	99.115	100	100	100	99.764	100	100	100	100	100	100	99.371	100	99.861	99.673	100	99.74	100
Isolated bacteria	IT3-Ra	99.569	98.927	99.174	96.226	94.565	99.163	99.133	99.425	98.908	100	94.34	98.513	98.047	96.078	97.586	98.177	99.115	100	100	100	99.764	99.829	100	100	100	100	100	99.371	100	99.861	99.673	100	99.74	100
Isolated bacteria	IT1-Sj	99.569	98.927	99.174	96.226	96.341	99.163	99.133	99.425	99.204	100	94.34	98.513	98.047	96.078	97.586	98.177	99.115	100	100	100	99.764	99.652	100	100	100	100	100	99.371	100	99.861	99.673	100	99.74	100
Isolated bacteria	IT1-Pd	99.569	98.927	99.174	96.226	96.341	99.163	99.133	99.425	99.204	100	94.34	98.513	98.047	96.078	97.586	98.177	99.115	100	100	100	99.764	99.652	100	100	100	100	100	99.371	100	99.861	99.673	100	99.74	100
Isolated bacteria	IT1-Pm	99.569	98.927	99.174	96.226	94.565	99.163	99.133	99.425	99.353	100	94.34	98.513	98.047	96.078	97.586	98.177	99.115	100	100	100	99.764	95.736	100	100	100	100	100	99.371	100	99.861	99.673	100	99.74	100
Naturally infected sample	US2-Vv (iSeq100)			41.667	94.667	97.143	45	61.446		98.913	100			50	96.809	32.5	40	97.297			40.909	100	97.143	45	61.446		98.913	100	33.333		50	100	32.5	21.519	100
Naturally infected sample	US2-Vv (MiSeq)	100	100	98.601	88.889	100	75	100	99.145	100	100	87.5	97.99	100	100	98.684	100	100	100	100	100	80	100	75	100	100	100	100	87.5	100	100	100	100	100	100
Naturally infected sample	US3-Vv	100	100	100	100	100	57.143	98.667		100	100	100	100	99.167	72.727	100	100	100	100	98.857	100	91.304	100	57.143	97.333		100	100	94.245	100	97.701	51.613	100	100	100
Naturally infected sample	FR1-Qi																						28.57
Naturally infected sample	FR_2-Pm (iSeq100)																						30.9
Naturally infected sample	FR_2-Pm (MiSeq)		60	40.909	55.556	66.667	31.373	100	43.75	100	44.444		40	53.333	44.444	36.667		48		60	40.909	55.556	60	31.373	100	43.75	100	44.444		40	53.333	44.444	36.667		48
Naturally infected sample	FR2-Oe (iSeq100)	52.381	29.091	97.727	97.059	97.101		41.935		33.333	100		93.421	45	42.105	92.308	39.437	31.667	52.381	29.091	100	100	90.909	41.379	41.935		33.333	100		94.737	45		91.026	39.437	31.667
Naturally infected sample	FR2-Oe (MiSeq)	60	75	94	77.778	100	62.5	87.5	60	100	61.538	71.429	100	85.714	62.5	100	70	57.143	60	75	94	75	83.333	62.5	87.5	66.667	100	61.538	63.636	100	85.714	77.778	100	70	75
Naturally infected sample	FR3-Oe (iSeq100)		100	100		100				52.632				45		25	35.484			100	100		52.941				52.632				45		25	36.207
Naturally infected sample	FR3-Oe (MiSeq)	71.429	60	80	46.154	97.279	60	60	63.636	77.778	66.667	30	50	66.667	85.714	77.778	60	58.824	71.429	60	80	41.379	97.222	60	60	63.636	77.778	66.667	23.333	50	66.667	85.714	77.778	60	58.824
Naturally infected sample	FR4-Oe									98.7
Naturally infected sample	IT2-Sj	100	100	50		95.37	38.71	100		55.556	47.059	66.667	98.63	46.154	44.828		36	100	100	100	50		100	47.619	100		55.556	47.059	60	100	46.154	51.613		36	100
Naturally infected sample	IT3-Sj		32.353	99.18	98.113	94.949	97.059	55.556		93.333	52.632	36.842	96.19	50		32.5	50	50		32.353	99.18	100	100	98.529	55.556		98.889	52.632		97.143	50	23.81	32.5	50	50
Naturally infected sample	IT4-Sj			34.146		35.484								39.286	28.571						34.146		97.403									51.613
Naturally infected sample	IT5-Sj (iSeq100)		32.353				100										33.333			32.353				100										33.333
Naturally infected sample	IT5-Sj (MiSeq)	45.833	100	55.556	45.455	93.333	81.818	100	31.25	52.632	72.727	60	45.455	75	40.909	44.444	57.143	47.619	45.833	100	55.556	45.455	98.667	81.818	100	31.25	52.632	72.727	60	41.667	75	41.667	44.444	57.143	77.778
Naturally infected sample	IT_9-Sj		30	44.444	34.483	50			28.571	46.667	26.087				32		35.294				44.444	34.483	50			28.571	46.667	26.087					37.5	35.294
Naturally infected sample	IT12-Sj	38.889	39.286	40.625		94.444		100		52.941	43.75	44.444		100	42.105	52.632	98.214		38.889	39.286	53.571		98.81	38.71	100		52.941	43.75	40.741		100	42.105	52.632	98.214	34.286
Naturally infected sample	IT4-Ra					98.99		46.479			39.394		45.833	36.364									100		46.479			39.394		47.826	36.471	51.613
Naturally infected sample	IT5-Ra																														48.3
Naturally infected sample	IT2-Pm	100	55.556	100	97.872	100	100	100	100	98.675	100	100	97.345	100	100	93.684	100	100	100	39.474	100	100	100	100	100	100	100	100	100	99.115	100	100	100	100	100
Naturally infected sample	IT3-Pm (MiSeq)	100	36.111	69.231	93.671	100	98.701	98.81	34.615	58.824	56.25		40	37.037	96.774	92.683	42.857	33.333	100	36.111	69.231	98.734	100	100	100	34.615	58.824	56.25		40	37.037	98.387	100	42.857	34.375
Naturally infected sample	IT3-Pm (iSeq100)	99.49	100	98.936	96.181	100	75	99.174	100	100	100	94.34	98.8	100	100	97.586	98.177	100	100	100	100	98.611	100	75	100	100	100	100	99.371	100	100	100	100	99.74	100
