# Supplementary material for: Metagenomic Sequencing for Identification of Xylella fastidiosa from Leaf Samples
Source: mSystems. 2021 Oct 26;6(5):e00591-21. doi: 10.1128/mSystems.00591-21 (PMC8547472; doi:10.1128/mSystems.00591-21)
Supplement: TABLE S6 [file msystems.00591-21-s0010.xlsx]

## Sheet: Table S6
Table S6. Genome coverage values for artificially inoculated samples. The reference genome was Xfm CFBP 7970.
Samples (single and mixed infection)	Coverage to iSeq100-CFBP 7970
Xff CFBP7970 1e4	1.5991+ 2.804
Xff CFBP 7970 1e5	1.859+ 7.915
Xff CFBP 7970 1e6	8.885+ 24.485
Xff CFBP 7970 1e7	12.397+51.495
Xff CFBP7970 1e8	58.471+29.942
