# Supplementary material for: Metagenomic Sequencing for Identification of Xylella fastidiosa from Leaf Samples
Source: mSystems. 2021 Oct 26;6(5):e00591-21. doi: 10.1128/mSystems.00591-21 (PMC8547472; doi:10.1128/mSystems.00591-21)
Supplement: TABLE S2 [file msystems.00591-21-s0006.xlsx]

## Sheet: Table S2
Table S2. Metadata Information and Kraken2 output of all sequenced samples and re-sequenced using MiSeq platform.
Run number	Sample name	Metadata								iSeq100 output	Kraken2 output (reads)				SPAdes	Pyani		SendSketch				Ratio correction
		Country	Category	Xylella infection	DNA type	CFU	Xylella Cq	Multiplex	Host	Number of total reads	Unclassified	Plastid	Xylella	% Xylella reads	Xf contigs	98-99%	1	Xfm	Xff	Xfp	Core	Logratio	infection type
N/A	Spiked 0.2	NA	in-silico sample	CFBP7970	NA				Hordeum vulgare	NA	978842	4684	1275	0.00129468	278	Xfm	Xff	27	49	0	202	-0.258832	Xff
N/A	Spiked 0.5	NA	in-silico sample	CFBP7970	NA				Hordeum vulgare	NA	627929	4684	3157	0.00496563	856	Xfm	Xff	108	183	0	565	-0.229027	Xff
N/A	Spiked 0.9	NA	in-silico sample	CFBP7970	NA				Hordeum vulgare	NA	627944	4684	5672	0.0088861	1648	Xfm	Xff	239	404	0	1005	-0.227983	Xff
N/A	Spiked 1	NA	in-silico sample	CFBP7970	NA				Hordeum vulgare	NA	629214	4684	6300	0.00984071	2150	Xfm	Xff	263	460	0	1427	-0.242802	Xff
N/A	Spiked 1.2	NA	in-silico sample	CFBP7970	NA				Hordeum vulgare	NA	626688	4684	7561	0.0118338	1803	Xfm	Xff	305	586	0	912	-0.283598	Xff
N/A	Spiked 2.4	NA	in-silico sample	CFBP7970	NA				Hordeum vulgare	NA	628005	4684	15101	0.0233116	3290	Xfm	Xff	505	1073	0	1712	-0.327308	Xff
N/A	100:0	NA	in-silico sample	CFBP7970:CFBP8418	NA				Hordeum vulgare	NA	627925	4684	3161	0.00497192	285	Xfm	Xff	86	194	0	5	-0.353303	Xff
N/A	99:1	NA	in-silico sample	CFBP7970:CFBP8418	NA				Hordeum vulgare	NA	627923	4684	3163	0.00497507	286			87	195	0	4	-0.350515	Xff
N/A	95:5	NA	in-silico sample	CFBP7970:CFBP8418	NA				Hordeum vulgare	NA	627923	4684	3163	0.00497507	282			88	190	0	4	-0.334271	Xff
N/A	90:10	NA	in-silico sample	CFBP7970:CFBP8418	NA				Hordeum vulgare	NA	627923	4684	3163	0.00497507	275			94	177	0	4	-0.274845	Xff
N/A	60:40	NA	in-silico sample	CFBP7970:CFBP8418	NA				Hordeum vulgare	NA	627925	4684	3161	0.00497192	257			136	113	0	8	0.0804605	mix
N/A	50:50	NA	in-silico sample	CFBP7970:CFBP8418	NA				Hordeum vulgare	NA	627929	4684	3157	0.00496563	263			161	96	0	6	0.224555	mix
N/A	40:60	NA	in-silico sample	CFBP7970:CFBP8418	NA				Hordeum vulgare	NA	627929	4684	3157	0.00496563	264			186	72	0	6	0.41218	mix
N/A	20:80	NA	in-silico sample	CFBP7970:CFBP8418	NA				Hordeum vulgare	NA	627928	4684	3158	0.00496721	268			224	42	0	2	0.726999	Xfm
N/A	10:90	NA	in-silico sample	CFBP7970:CFBP8418	NA				Hordeum vulgare	NA	627924	4684	3162	0.0049735	274			250	23	0	1	1.03621	Xfm
N/A	5:95	NA	in-silico sample	CFBP7970:CFBP8418	NA				Hordeum vulgare	NA	627924	4684	3162	0.0049735	267			253	13	0	1	1.28918	Xfm
N/A	1:99	NA	in-silico sample	CFBP7970:CFBP8418	NA				Hordeum vulgare	NA	627924	4684	3162	0.0049735	270			261	7	0	2	1.57154	Xfm
N/A	0:99	NA	in-silico sample	CFBP7970:CFBP8418	NA				Hordeum vulgare	NA	627924	4684	3162	0.0049735	270			262	6	0	2	1.64015	Xfm
N/A	99:0	NA	in-silico sample	CFBP7970:CFBP8418	NA				Hordeum vulgare	NA	627982	4684	15124	0.0233471	1536			461	1048	0	27	-0.35666	Xff
N/A	99:1	NA	in-silico sample	CFBP7970:CFBP8418	NA				Hordeum vulgare	NA	627984	4684	15122	0.023344	1535			465	1041	0	29	-0.349998	Xff
N/A	95:5	NA	in-silico sample	CFBP7970:CFBP8418	NA				Hordeum vulgare	NA	627988	4684	15118	0.0233378	1524			491	992	0	41	-0.30543	Xff
N/A	90:10	NA	in-silico sample	CFBP7970:CFBP8418	NA				Hordeum vulgare	NA	627987	4684	15119	0.0233394	1502			518	916	0	68	-0.247566	Xff
N/A	80:20	NA	in-silico sample	CFBP7970:CFBP8418	NA				Hordeum vulgare	NA	627991	4684	15115	0.0233332	1485			594	792	0	99	-0.124939	mix
N/A	60:40	NA	in-silico sample	CFBP7970:CFBP8418	NA				Hordeum vulgare	NA	627994	4684	15112	0.0233285	1446			750	569	0	127	0.119949	mix
N/A	50:50	NA	in-silico sample	CFBP7970:CFBP8418	NA				Hordeum vulgare	NA	627991	4684	15115	0.0233332	1435			854	451	0	130	0.277281	mix
N/A	40:60	NA	in-silico sample	CFBP7970:CFBP8418	NA				Hordeum vulgare	NA	627995	4684	15111	0.023327	1432			955	358	0	119	0.42612	mix
N/A	20:80	NA	in-silico sample	CFBP7970:CFBP8418	NA				Hordeum vulgare	NA	628000	4684	15106	0.0233193	1448			1187	177	0	84	0.826477	Xfm
N/A	10:90	NA	in-silico sample	CFBP7970:CFBP8418	NA				Hordeum vulgare	NA	628002	4684	15104	0.0233162	1434			1296	81	0	57	1.20412	Xfm
N/A	5:95	NA	in-silico sample	CFBP7970:CFBP8418	NA				Hordeum vulgare	NA	628000	4684	15106	0.0233193	1449			1370	46	0	33	1.47396	Xfm
N/A	1:99	NA	in-silico sample	CFBP7970:CFBP8418	NA				Hordeum vulgare	NA	628000	4684	15106	0.0233193	1468			1427	19	0	22	1.87567	Xfm
N/A	0:100	NA	in-silico sample	CFBP7970:CFBP8418	NA				Hordeum vulgare	NA	628000	4684	15106	0.0233193	1462			1436	12	0	14	2.07797	Xfm
1	Infected barley leaves with Xanthomonas (1)	USA	Negative control	NA	Plant DNA		N/A		Hordeum vulgare	585689	412537	4684	16	2.73183e-05	1	NA	NA
1	Infected barley leaves with Xanthomonas (2)	USA	Negative control	NA	Plant DNA		N/A		Hordeum vulgare	694293	553034	3000	19	2.7366e-05	1	NA	NA
1	Grass sample	USA	Negative control	NA	Plant DNA		N/A		wild Grass	838845	835587	2429	11	1.31133e-05	3	NA	NA
1	Healthy barley leaves	USA	Negative control	NA	Plant DNA		N/A		Hordeum vulgare	632607	626762	1930	6	9.48456e-06	2	NA	NA
1	CFBP7970 iSeq 100	France	Positive control	CFBP 7970	Bacterial DNA	100000000	12.15		na	632607	4429	0	626280	0.989999	265	Xfm	Xff	6	116	0	143	-1.28631	Xff
1	CFBP8418 iSeq 100	France	Positive control	CFBP 8418	Bacterial DNA	100000000	10.74		na	764156	6303	18	758042	0.991999	387	Xff	Xfm	173	6	0	208	1.45989	Xfm
3	Xff CFBP7970 1e4	France	Artificial invitro inoculation	CFBP 7970	Plant DNA	10000	28.85		Vitis vinifera	708793	699719	8855	39	5.50231e-05	10	Xfm	Xff	0	4	0	6
3	Xff CFBP 7970 1e5	France	Artificial invitro inoculation	CFBP 7970	Plant DNA	100000	25.4		Vitis vinifera	594130	584749	9524	838	0.00141047	188	Xfm	Xff	20	34	0	134	-0.230449	Xff
3	Xff CFBP 7970 1e6	France	Artificial invitro inoculation	CFBP 7970	Plant DNA	1000000	21.95		Vitis vinifera	373215	362556	5080	5385	0.0144287	1461	Xfm	Xff	199	355	1	906	-0.251375	Xff
1	Xff CFBP 7970 1e7	France	Artificial invitro inoculation	CFBP 7970	Plant DNA	10000000	21.03		Vitis vinifera	544451	476572	7257	59931	0.110076	1529	Xfm	Xff	3	108	0	108	-1.5563	Xff
1	Xff CFBP7970 1e8	France	Artificial invitro inoculation	CFBP 7970	Plant DNA	100000000	13.89		Vitis vinifera	702928	173589	3346	525755	0.74795	219	Xfm	Xff	136	886	0	507	-0.813895	Xff
3	Xff CFBP7970 + Xfm CFBP8418	France	Artificial invitro inoculation	CFBP 7970+CFBP 8418	Plant DNA	20000000	15.58		Vitis vinifera	398648	164236	2472	231808	0.581485	640	Xff	Xfm	162	134	1	343	0.0824102	mix
1	Xfm CFBP 8418_1e7	France	Artificial invitro inoculation	CFBP 8418	Plant DNA	10000000	16.86		Quercus	698739	692241	14078	268856	0.384773	226	Xff	Xfm	112	8	0	106	1.14613	Xfm
Run number	Sample name	Metadata								iSeq100 output	Kraken2 output (reads)				SPAdes	Pyani		SendSketch				Ratio correction		MiSeq output	Kraken2 output			SPAdes	Pyani		sendsketch				Ratio correction		bbsplit.sh
		Country	Category	Xylella infection	DNA type	CFU	Xylella Cq	Multiplex	Host	Number of total reads	Unclassified	Plastid	Xylella	% Xylella reads	Xf contigs	98-99%	1	Xfm	Xff	Xfp	Core	Logratio	infection type	Number of total reads	Number of unclassified reads	Number of Xylella reads	Number of plastid reads	Xf contigs	0.99	1	Xfm	Xff	Xfp	core	Logratio	infection type	Most abundant strain (% contigs)	Second most abundant strain (% contigs)
2	IT 1-Ra	Italy	Isolated bacteria	N/A	Bacterial DNA				Rhamnus alaternus	454487	4272	11	450215	0.9906	125	Xff;Xfm	Xfm	71	5	0	49	1.15229	Xfm
2	IT2-Ra	Italy	Isolated bacteria	N/A	Bacterial DNA				Rhamnus alaternus	326537	1878	8	324659	0.994249	123	Xff;Xfm	Xfm	64	7	0	52	0.961082	Xfm
4	IT3-Ra	Italy	Isolated bacteria	N/A	Bacterial DNA				Rhamnus alaternus	394072	2321	1	391751	0.99411	143	Xff;Xfm	Xfm	72	4	0	67	1.25527	Xfm
2	IT1-Sj	Italy	Isolated bacteria	N/A	Bacterial DNA				Spartium junceum	286045	2773	4	283272	0.990306	107	Xff;Xfm	Xfm	63	6	0	38	1.02119	Xfm
2	IT1-Pd	Italy	Isolated bacteria	N/A	Bacterial DNA				Prunus dulcis	346288	3044	17	343244	0.99121	114	Xff;Xfm	Xfm	66	4	0	44	1.21748	Xfm
4	IT1-Pm	Italy	Isolated bacteria	N/A	Bacterial DNA				Polygala myrtifolia	426867	3070	4	423797	0.992808	132	Xff;Xfm	Xfm	64	5	0	63	1.10721	Xfm
2	US1-Vv	USA	Negative control	N/A	Plant DNA		Negative		Vitis vinifera	572249	565928	5675	50	8.73746e-05	3									976048	964369	44	10733	5
2	US2-Vv	USA	Naturally infected sample	N/A	Plant DNA		21.1		Vitis vinifera	719660	706392	9846	3294	0.00457716	856	Xff;Xfm		227	36	0	593	0.799723	Xfm	1764001	1731069	6393	25994	1286		Xfm	700	80	0	506	0.942008	Xfm	Xfm sy-A (64%)	Xfm CFBP8078 (7%)
2	US3-Vv	USA	Naturally infected sample	N/A	Plant DNA		23.5		Vitis vinifera	1153039	1120285	19773	12706	0.0110196	2896	Xfm	Xff	416	718	2	1760	-0.237031	Xff
2	FR1-Qs	France	Naturally infected sample	N/A	Plant DNA		36.43	Xfm	Quercus ilex	409396	404971	3642	71	0.000173426	15	Xfm	Xfm	0	0	0	15
3	FR2-Qs	France	Naturally infected sample	N/A	Plant DNA		36.17	Xfm	Quercus ilex	575847	572114	3467	62	0.000107667	9	Xfm		2	0	0	7
3	FR1-Pm	France	Negative control	N/A	Plant DNA		Negative		Polygala myrtifolia	705027	689020	15429	29	4.11332e-05	3									2088839	2034185	95	52095	3
3	FR2-Pm	France	Naturally infected sample	N/A	Plant DNA		22.6	Xfm	Polygala myrtifolia	418700	412838	5085	113	0.000269883	25	Xfm	Xfm	4	0	0	21			777739	768813	172	6595	22		Xfm	11	0	0	11		Xfm	Xfm sy-A (50%)	Xfm RAAR6 (12%)
3	FR1-Oe	France	Negative control	N/A	Plant DNA		Negative		Olea europaea	1062564	1056762	5095	42	3.9527e-05	7
1	FR2-Oe	France	Naturally infected sample	N/A	Plant DNA		26.39	Xfp	Olea europaea	602913	596098	4105	1480	0.00245475	313	Xfp		26	10	52	225		Xfp	409601	404137	940	3170	181	Xfp		16	6	48	111		Xfp	Xfp OLS0478 (19%)	Xfp COF0407 (14%)
1	FR3-Oe	France	Naturally infected sample	N/A	Plant DNA		29.37	Xfm	Olea europaea	255524	251213	2077	1896	0.00742005	183	Xfm	Xfm	38	12	0	133	0.500602	Xfm	265389	260285	2102	2450	67	Xfm		23	14	0	30	0.2156	Xfm	Xfm Dixon (90%)	Xfm CFBP8418 (3%)
3	FR4-Oe	France	Naturally infected sample	N/A	Plant DNA		33.25	Xfm	Olea europaea	1335449	1331549	3215	103	7.71276e-05	15	Xfm	Xfm	2	0	0	13
2	IT2-Sj	Italy	Naturally infected sample	N/A	Plant DNA		N/A		Spartium junceum	726743	705182	18766	2413	0.00332029	744	Xff;Xfm	Xfm	219	24	1	500	0.960233	Xfm
4	IT3-Sj	Italy	Naturally infected sample	N/A	Plant DNA		19,89		Spartium junceum	479600	464112	11553	3494	0.00728524	934	Xff;Xfm		281	12	2	639	1.36953	Xfm
4	IT4-Sj	Italy	Naturally infected sample	N/A	Plant DNA		23,00		Spartium junceum	371382	361897	8419	770	0.00207334	190	Xff;Xfm	Xfm	75	2	0	113	1.57403	Xfm
4	IT5-Sj	Italy	Naturally infected sample	N/A	Plant DNA		35.49		Spartium junceum	635205	624771	9989	133	0.000209381	26	Xfm	Xfm	6	0	0	20			2170637	2133119	260	35577	37		Xfm	18	1	0	18	1.25527	Xfm	Xfm TOS14 (21%)	Xfm TOS5 (20%)
5	IT6-Sj	Italy	Naturally infected sample	N/A	Plant DNA		39.09		Spartium junceum	521039	507027	13623	30	5.75773e-05	1
5	IT7-Sj	Italy	Naturally infected sample	N/A	Plant DNA		> 40		Spartium junceum	496204	481678	14036	30	6.0459e-05	4	Xff;Xfm	Xfm	1	0	0	3
5	IT8-Sj	Italy	Naturally infected sample	N/A	Plant DNA		33.92		Spartium junceum	470339	460056	9889	21	4.46486e-05	2	Xff;Xfm	Xfm	1	0	0	1
5	IT9-Sj	Italy	Naturally infected sample	N/A	Plant DNA		> 40		Spartium junceum	616142	601182	14360	27	4.38211e-05	3	Xff;Xfm	Xfm	1	0	0	2			3048715	2969865	211	74026	18		Xfm	2	0	0	16		Xfm	Xfm TOS5 (21%)	Xfm TOS14 (21%)
5	IT10-Sj	Italy	Naturally infected sample	N/A	Plant DNA		36.87		Spartium junceum	618250	603530	14148	38	6.14638e-05	4	Xff;Xfm	Xfm	0	0	0	4
5	IT11-Sj	Italy	Naturally infected sample	N/A	Plant DNA		36.45		Spartium junceum	447981	437580	10009	27	6.02704e-05	1			0	0	0	1
5	IT12-Sj	Italy	Naturally infected sample	N/A	Plant DNA		37.61		Spartium junceum	606518	588567	15891	1486	0.00245005	269	Xff;Xfm	Xfm	75	5	0	189	1.17609	Xfm
4	IT4-Ra	Italy	Naturally infected sample	N/A	Plant DNA		27,67		Rhamnus alaternus	577627	565871	10178	554	0.000959096	139	Xff;Xfm	Xfm	43	6	0	90	0.855317	Xfm
5	IT5-Ra	Italy	Naturally infected sample	N/A	Plant DNA		35.51		Rhamnus alaternus	407174	401269	5643	29	7.12226e-05	6	Xff;Xfm	Xfm	0	0	0	6
5	IT6-Ra	Italy	Naturally infected sample	N/A	Plant DNA		36.02		Rhamnus alaternus	505107	498214	6498	65	0.000128686	11	Xff	Xfm	3	0	0	8
4	IT2-Pm	Italy	Naturally infected sample	N/A	Plant DNA		21,53		Polygala myrtifolia	787704	763575	12449	11242	0.0142719	2825	Xff;Xfm	Xfm	1135	24	4	1662	1.67478	Xfm
4	IT3-Pm	Italy	Naturally infected sample	N/A	Plant DNA		22,86		Polygala myrtifolia	541194	527120	10998	2624	0.00484854	733	Xff;Xfm	Xfm	244	8	1	480	1.4843	Xfm	2111458	2050114	9883	48542	1768		Xfm	1236	33	0	499	1.5735	Xfm	Xfm TOS14 (21%)	Xfm TOS4 (20%)
