# Supplementary material for: Metagenomic Sequencing for Identification of Xylella fastidiosa from Leaf Samples
Source: mSystems. 2021 Oct 26;6(5):e00591-21. doi: 10.1128/mSystems.00591-21 (PMC8547472; doi:10.1128/mSystems.00591-21)
Supplement: TABLE S5 [file msystems.00591-21-s0009.xlsx]

## Sheet: Table S5
Table S5. Closest strains based on BBSplit Xf contig matches.
Category	Sample name	Xfm TOS14	Xff BB08-1	Xfm TOS4	Xfm RAAR14	Xfm TOS5	Xff BBI64	Xfm CFBP8078	Xfm ATCC35871	Xff Sy-VA	Xfm CFBP8416	Xfm Fillmore	Xfm XYL1966	Xfm Dixon	Xfm ESVL	Xf MUL0034	Xf AlmaEM3	Xfm RH1	Xf Mul-MD	Xfm LM10	Xfs Ann-1	Xfs CFBP8073	Xff CFBP7970	Xff GV230	Xff ATCC35879
Positive control	CFBP7970 iSeq 100	0	0.00113165	0	0.00264051	0	0.00980762	0.00339494	0.000754432	0.00113165	0	0	0.000754432	0.000377216	0	0.00150887	0.0150886	0.00113165	0.00339494	0.000377216	0.0373444	0.0230102	0.437571	0.127122	0.116937
Positive control	CFBP8418 iSeq 100	0	0.000685871	0	0.000927943	0	0.000363108	0.00100863	0.000282417	0.000646	0.00238	0.00463972	0.00601146	0.945857	8.06907e-05	0	8.06907e-05	0.000363	4.03454e-05	0.00108932	0.000847252	0.000242072	0	0	0
Isolated bacteria	IT 1-Ra	0.172067	0.130726	0.119553	0.0871508	0.0547486	0.052514	0.0446927	0.0446927	0.0424581	0.0413408	0.0346369	0.0201117	0.0201117	0.0189944	0.0189944	0.0156425	0.0145251	0.0134078	0.00782123	0.00670391	0.00223464	0	0	0
Isolated bacteria	IT2-Ra	0.137987	0.13961	0.188312	0.0762987	0.0762987	0.0308442	0.038961	0.0535714	0.038961	0.0308442	0.0340909	0.0227273	0.0146104	0.0211039	0.0162338	0.012987	0.00487013	0.012987	0.00162338	0.0178571	0.00487013	0	0	0
Isolated bacteria	IT3-Ra	0.128326	0.118936	0.223787	0.0688576	0.0766823	0.0359937	0.057903	0.0422535	0.0422535	0.0156495	0.0391236	0.0109546	0.0109546	0.0203443	0.0172144	0.00782473	0.00938967	0.0140845	0.00312989	0.0140845	0.00782473	0	0	0
Isolated bacteria	IT1-Sj	0.159129	0.123953	0.137353	0.0988275	0.0569514	0.0452261	0.038526	0.0469012	0.0318258	0.0268007	0.0351759	0.0201005	0.0201005	0.0134003	0.0184255	0.0201005	0.0268007	0.0150754	0.0268007	0.0117253	0.00335008	0	0	0.00335008
Isolated bacteria	IT1-Pd	0.148515	0.107496	0.151344	0.0777935	0.0678925	0.0367751	0.0339463	0.0537482	0.0367751	0.0282885	0.0353607	0.0240453	0.0240453	0.0183876	0.0268741	0.0169731	0.0381895	0.0155587	0.00848656	0.019802	0.00565771	0	0	0
Isolated bacteria	IT1-Pm	0.147967	0.108943	0.227642	0.0585366	0.0780488	0.0504065	0.0390244	0.0308943	0.0455285	0.0130081	0.0455285	0.0097561	0.00813008	0.0260163	0.0227642	0.0113821	0.00650406	0.0130081	0.00487805	0.0162602	0	0	0	0
Category	Sample name	Xfp Fb7	Xfp COF0407	Xfp 11399	Xfm Dixon	Xfm CFBP8418	Xff CFBP8082	Xff ATCC35879	Xfm TOS14	Xfm TOS5	Xfm TOS4	Xff CFBP7969	Xff CCPM1	Xf MUL0034	Xff GV230	Xfm Sy-VA	Xfm RAAR6	Xfm CFBP8078	Xfm BB08-1	Xfm RAAR14	Xfm BBI64	Xfm ATCC35871
Naturally infected sample	US2-Vv															0.62	0.08	0.09
Naturally infected sample	US3-Vv											0.76	0.06	0.06	0.04
Naturally infected sample	FR1-Qi															0.58	0.15
Naturally infected sample	FR2-Qi				0.1											0.44				0.14
Naturally infected sample	FR2-Pm															0.51	0.17
Naturally infected sample	FR2-Oe	0.1	0.6	0.23
Naturally infected sample	FR3-Oe				0.9	0.06	0.02	0.02
Naturally infected sample	FR4-Oe				0.11											0.44	0.15
Naturally infected sample	IT2-Sj															0.25				0.45		0.25
Naturally infected sample	IT3-Sj								0.33		0.33										0.1
Naturally infected sample	IT4-Sj								0.4	0.17	0.17
Naturally infected sample	IT5-Sj								0.18	0.18	0.18
Naturally infected sample	IT7-Sj								0.12	0.12	0.12
Naturally infected sample	IT8-Sj								0.14	0.14	0.14
Naturally infected sample	IT9-Sj								0.22	0.22	0.22
Naturally infected sample	IT10-Sj								0.1	0.13	0.13
Naturally infected sample	IT12-Sj								0.1	0.1	0.1					0.01			0.05
Naturally infected sample	IT4-Ra				0.25				0.14	0.1	0.14					0.02
Naturally infected sample	IT5-Ra								0.15	0.15	0.15
Naturally infected sample	IT6-Ra								0.15	0.15	0.15
Naturally infected sample	IT2-Pm								0.14	0.14	0.24								0.12
Naturally infected sample	IT3-Pm								0.29	0.14	0.14					0.1				0.14
Category	Sample name	Xfm Dixon	Xfm CFBP8418	Xff CFBP7970	Xff ATCC35879	Xff GV230	Xff CCPM1	Xff TPD4
Artificial inoculation	Xff CFBP 7970 1e4							0.2
Artificial inoculation	Xff CFBP 7970 1e5			0.67		0.33
Artificial inoculation	Xff CFBP 7970 1e6			0.43	0.18		0.11
Artificial inoculation	Xff CFBP 7970 1e7			0.63	0.12	0.08
Artificial inoculation	Xff CFBP 7970 1e8			0.52	0.12	0.07
Artificial inoculation	Xff CFBP 7970 + Xfm CFBP 8418	0.9	0.02	0.05	0.01
Artificial inoculation	Xfm CFBP 8418_1e7	0.92	0.02
